# Supplementary material for: Phenotypic Acclimation of Maize Plants Grown under S Deprivation and Implications to Sulfur and Iron Allocation Dynamics
Source: Plants (Basel). 2022 Mar 6;11(5):703. doi: 10.3390/plants11050703 (PMC8912738; doi:10.3390/plants11050703)
Supplement: Supplementary file 1 [file plants-11-00703-s001.zip]

Archive with 1 entries (1 files):
- plants-1614217-supplementary.pdf
